# Supplementary material for: Single-Cell Transcriptome Profiling Simulation Reveals the Impact of Sequencing Parameters and Algorithms on Clustering
Source: Life (Basel). 2021 Jul 19;11(7):716. doi: 10.3390/life11070716 (PMC8304014; doi:10.3390/life11070716)
Supplement: Supplementary file 1 [file life-11-00716-s001.zip]

Archive with 1 entries (1 files):
- life-1272462-supplementary.pdf
